# Supplementary material for: Effect of the Application of Ultrasound to Homogenize Milk and the Subsequent Pasteurization by Pulsed Electric Field, High Hydrostatic Pressure, and Microwaves
Source: Foods. 2023 Mar 29;12(7):1457. doi: 10.3390/foods12071457 (PMC10093751; doi:10.3390/foods12071457)
Supplement: Supplementary file 1 [file foods-12-01457-s001.zip]

Archive with 1 entries (1 files):
- foods-2289049-supplementary.pdf
